# Supplementary material for: Diaporthe species in south-western China
Source: MycoKeys. 2019 Aug 23;57:113–27. doi: 10.3897/mycokeys.57.35448 (PMC6717119; doi:10.3897/mycokeys.57.35448)
Supplement: XML Treatment for Diaporthe millettiae [file mycokeys.57.35448-treatment1.xml]

<!DOCTYPE tp:taxon-treatment
  PUBLIC "-//TaxonX//DTD Taxonomic Treatment Publishing DTD v0 20100105//EN" "tax-treatment-NSO.dtd">
<tp:taxon-treatment xmlns:tp="http://www.plazi.org/taxpub"><tp:treatment-meta><kwd-group><label>Taxon classification</label><kwd><named-content xmlns:xlink="http://www.w3.org/1999/xlink" content-type="kingdom">Fungi</named-content></kwd><kwd><named-content xmlns:xlink="http://www.w3.org/1999/xlink" content-type="order">Diaporthales</named-content></kwd><kwd><named-content xmlns:xlink="http://www.w3.org/1999/xlink" content-type="family">Diaporthaceae</named-content></kwd></kwd-group><mixed-citation publication-type="journal"><person-group><name><surname>Long</surname><given-names>Hui</given-names></name><name><surname>Zhang</surname><given-names>Qian</given-names></name><name><surname>Hao</surname><given-names>Yuan-Yuan</given-names></name><name><surname>Shao</surname><given-names>Xian-Qiang</given-names></name><name><surname>Wei</surname><given-names>Xiao-Xing</given-names></name><name><surname>Hyde</surname><given-names>Kevin D.</given-names></name><name><surname>Wang</surname><given-names>Yong</given-names></name><name><surname>Zhao</surname><given-names>De-Gang</given-names></name></person-group><article-title><italic><tp:taxon-name><tp:taxon-name-part taxon-name-part-type="genus" reg="Diaporthe">Diaporthe</tp:taxon-name-part></tp:taxon-name></italic> species in south-western China</article-title><source>MycoKeys</source><day>23</day><month>8</month><year>2019</year><volume>57</volume><fpage>113</fpage><lpage>127</lpage><pub-id pub-id-type="doi">10.3897/mycokeys.57.35448</pub-id></mixed-citation></tp:treatment-meta><tp:nomenclature><tp:taxon-name><object-id xmlns:xlink="http://www.w3.org/1999/xlink" content-type="arpha" xlink:type="simple">18E3940B229E5A739D4216010B5CBA6D</object-id>
              <tp:taxon-name-part taxon-name-part-type="genus" reg="Diaporthe">Diaporthe</tp:taxon-name-part>
              <tp:taxon-name-part taxon-name-part-type="species" reg="millettiae">millettiae</tp:taxon-name-part>
              <object-id xmlns:xlink="http://www.w3.org/1999/xlink" content-type="mycobank" xlink:type="simple">MB829563</object-id>
            </tp:taxon-name><tp:taxon-authority>H. Long, K.D. Hyde &amp; Yong Wang bis</tp:taxon-authority><tp:taxon-status xmlns:xlink="http://www.w3.org/1999/xlink" xlink:type="simple">sp. nov.</tp:taxon-status><xref ref-type="fig" rid="F3">Figure 3</xref></tp:nomenclature><tp:treatment-sec sec-type="diagnosis" id="SECID0EEXBG"><title>Diagnosis.</title><p>Characterised by larger J-shaped β-conidia.</p></tp:treatment-sec><tp:treatment-sec sec-type="material" id="SECID0EJXBG"><title>Type.</title><p>China, Guangxi Province, Nanning City, from leaves of <italic><tp:taxon-name><tp:taxon-name-part taxon-name-part-type="genus" reg="Millettia">Millettia</tp:taxon-name-part> <tp:taxon-name-part taxon-name-part-type="species" reg="reticulata">reticulata</tp:taxon-name-part></tp:taxon-name></italic>, 20 September 2016, Y. Wang, <abbrev xmlns:xlink="http://www.w3.org/1999/xlink" content-type="institution" xlink:title="Herbarium of Department of Plant Pathology, Agricultural College, Guizhou University" xlink:type="simple">HGUP</abbrev> 9167, holotype, ex-type living culture <abbrev xmlns:xlink="http://www.w3.org/1999/xlink" content-type="institution" xlink:title="Culture Collection at the Department of Plant Pathology, Agriculture College, Guizhou University, China" id="ABBRID0E1XBG" xlink:type="simple">GUCC</abbrev> 9167.</p></tp:treatment-sec><tp:treatment-sec sec-type="description" id="SECID0E6XBG"><title>Description.</title><p><italic>Colonies</italic> on <abbrev xmlns:xlink="http://www.w3.org/1999/xlink" xlink:title="potato-dextrose agar" id="ABBRID0EHYBG" xlink:type="simple">PDA</abbrev> attaining 9 cm diam. after 10 days; coralloid with feathery branches at margin, adpressed, with apparent aerial mycelium, with numerous irregularly zonate dark stromata, isabelline becoming lighter towards the margin; reverse similar to surface, with zonations. <italic>Conidiomata</italic> pycnidial, multilocular, scattered, abundant on <abbrev xmlns:xlink="http://www.w3.org/1999/xlink" xlink:title="potato-dextrose agar" id="ABBRID0ENYBG" xlink:type="simple">PDA</abbrev> after 3 wks, subglobose to irregular, 1.5–1.8 mm diam., ostiolate, with up to 1 mm necks when present. <italic>Conidiophores</italic> formed from the inner layer of the locular wall, sometimes reduced to conidiogenous cells, when present 1-septate, hyaline to pale yellowish-brown, cylindrical, 10–23 × 1–2.5 μm. <italic>Conidiogenous cells</italic> cylindrical to flexuous, tapered towards apex, hyaline, 8–18 × 1.5–3 μm. <italic>Alpha conidia</italic> abundant, fusiform, narrowed towards apex and base, mostly biguttulate, hyaline, 4.5–9 × 2–3.5 μm. <italic>Beta conidia</italic> scarce to abundant, flexuous to J-shaped, hyaline, 17.5–32 × 1–2 μm. <italic>Perithecia</italic> not seen.</p></tp:treatment-sec><tp:treatment-sec sec-type="habitat" id="SECID0E2YBG"><title>Habitat and distribution.</title><p>Isolated from leaves of <italic><tp:taxon-name><tp:taxon-name-part taxon-name-part-type="genus" reg="Millettia">Millettia</tp:taxon-name-part> <tp:taxon-name-part taxon-name-part-type="species" reg="reticulata">reticulata</tp:taxon-name-part></tp:taxon-name></italic> in China</p></tp:treatment-sec><tp:treatment-sec sec-type="etymology" id="SECID0EMZBG"><title>Etymology.</title><p>Species epithet <italic><tp:taxon-name><tp:taxon-name-part taxon-name-part-type="genus" reg="Diaporthe"/><tp:taxon-name-part taxon-name-part-type="species" reg="millettiae">millettiae</tp:taxon-name-part></tp:taxon-name></italic>, referring to the host, <italic><tp:taxon-name><tp:taxon-name-part taxon-name-part-type="genus" reg="Millettia">Millettia</tp:taxon-name-part> <tp:taxon-name-part taxon-name-part-type="species" reg="reticulata">reticulata</tp:taxon-name-part></tp:taxon-name></italic> from which the strain was isolated.</p></tp:treatment-sec><tp:treatment-sec sec-type="notes" id="SECID0EH1BG"><title>Notes.</title><p>Phylogenetic analysis combining four gene loci showed that <italic><tp:taxon-name><tp:taxon-name-part taxon-name-part-type="genus" reg="Diaporthe">Diaporthe</tp:taxon-name-part> <tp:taxon-name-part taxon-name-part-type="species" reg="millettiae">millettiae</tp:taxon-name-part></tp:taxon-name></italic> (strain <abbrev xmlns:xlink="http://www.w3.org/1999/xlink" content-type="institution" xlink:title="Culture Collection at the Department of Plant Pathology, Agriculture College, Guizhou University, China" id="ABBRID0EY1BG" xlink:type="simple">GUCC</abbrev> 9167) displayed a close relationship with <italic><tp:taxon-name><tp:taxon-name-part taxon-name-part-type="genus" reg="Diaporthe">D.</tp:taxon-name-part> <tp:taxon-name-part taxon-name-part-type="species" reg="arengae">arengae</tp:taxon-name-part></tp:taxon-name></italic>, <italic><tp:taxon-name><tp:taxon-name-part taxon-name-part-type="genus" reg="Diaporthe">D.</tp:taxon-name-part> <tp:taxon-name-part taxon-name-part-type="species" reg="pseudomangiferae">pseudomangiferae</tp:taxon-name-part></tp:taxon-name></italic> and <italic><tp:taxon-name><tp:taxon-name-part taxon-name-part-type="genus" reg="Diaporthe">D.</tp:taxon-name-part> <tp:taxon-name-part taxon-name-part-type="species" reg="perseae">perseae</tp:taxon-name-part></tp:taxon-name></italic> with high bootstrap values (Figure <xref ref-type="fig" rid="F1">1</xref>). We compared the DNA base pair differences of the four gene regions, the main differences being in the <italic>β</italic>-tubulin and <italic>tef</italic>1 genes, especially <italic>tef</italic>1. <italic><tp:taxon-name><tp:taxon-name-part taxon-name-part-type="genus" reg="Diaporthe">Diaporthe</tp:taxon-name-part> <tp:taxon-name-part taxon-name-part-type="species" reg="millettiae">millettiae</tp:taxon-name-part></tp:taxon-name></italic> produced two types of conidia (α, β), whereas <italic><tp:taxon-name><tp:taxon-name-part taxon-name-part-type="genus" reg="Diaporthe">D.</tp:taxon-name-part> <tp:taxon-name-part taxon-name-part-type="species" reg="pseudomangiferae">pseudomangiferae</tp:taxon-name-part></tp:taxon-name></italic> only produced <italic>alpha conidia</italic> and <italic><tp:taxon-name><tp:taxon-name-part taxon-name-part-type="genus" reg="Diaporthe">D.</tp:taxon-name-part> <tp:taxon-name-part taxon-name-part-type="species" reg="perseae">perseae</tp:taxon-name-part></tp:taxon-name></italic> produced three types of conidia (α, β, γ). The β-conidia of <italic><tp:taxon-name><tp:taxon-name-part taxon-name-part-type="genus" reg="Diaporthe">D.</tp:taxon-name-part> <tp:taxon-name-part taxon-name-part-type="species" reg="arengae">arengae</tp:taxon-name-part></tp:taxon-name></italic> were smaller (20–25 × 1.5 μm) than those of <italic><tp:taxon-name><tp:taxon-name-part taxon-name-part-type="genus" reg="Diaporthe">Diaporthe</tp:taxon-name-part> <tp:taxon-name-part taxon-name-part-type="species" reg="millettiae">millettiae</tp:taxon-name-part></tp:taxon-name></italic> (17.5–32 × 1–2 μm). The shape of β-conidia was also different. Conidiophores of <italic><tp:taxon-name><tp:taxon-name-part taxon-name-part-type="genus" reg="Diaporthe">D.</tp:taxon-name-part> <tp:taxon-name-part taxon-name-part-type="species" reg="arengae">arengae</tp:taxon-name-part></tp:taxon-name></italic> (10–60 μm) with more septa (0–6), were longer than those of <italic><tp:taxon-name><tp:taxon-name-part taxon-name-part-type="genus" reg="Diaporthe">D.</tp:taxon-name-part> <tp:taxon-name-part taxon-name-part-type="species" reg="millettiae">millettiae</tp:taxon-name-part></tp:taxon-name></italic> (10–23 × 1–2.5 μm; 0-1-septate) (<xref ref-type="bibr" rid="B13">Gomes et al. 2013</xref>).</p><fig id="F3" position="float" orientation="portrait"><object-id xmlns:xlink="http://www.w3.org/1999/xlink" content-type="doi" xlink:type="simple">10.3897/mycokeys.57.35448.figure3</object-id><object-id xmlns:xlink="http://www.w3.org/1999/xlink" content-type="arpha" xlink:type="simple">49C7A5A0F88C503D8FBBF2514E54AFA8</object-id><label>Figure 3.</label><caption><p><italic><tp:taxon-name><tp:taxon-name-part taxon-name-part-type="genus" reg="Diaporthe">Diaporthe</tp:taxon-name-part> <tp:taxon-name-part taxon-name-part-type="species" reg="millettiae">millettiae</tp:taxon-name-part></tp:taxon-name></italic> (GUCC9167). <bold>a–b</bold> upper (<bold>a</bold>) and lower (<bold>b</bold>) surface of colony on <abbrev xmlns:xlink="http://www.w3.org/1999/xlink" xlink:title="potato-dextrose agar" id="ABBRID0EU6BG" xlink:type="simple">PDA</abbrev><bold>c–d</bold> conidiomata <bold>e–f</bold> conidiophores, conidiogenous loci and conidia <bold>g</bold> β-conidia <bold>h</bold> α-conidia. Scale bars: 20 µm (<bold>e, f</bold>), 10 µm (<bold>g, h</bold>).</p></caption><graphic xmlns:xlink="http://www.w3.org/1999/xlink" xlink:href="mycokeys-57-113-g003.jpg" position="float" orientation="portrait" xlink:type="simple" id="oo_328113.jpg"><uri content-type="original_file" xlink:type="simple">https://binary.pensoft.net/fig/328113</uri></graphic></fig></tp:treatment-sec><tp:treatment-sec><!--Section generated to contain objects referenced in tp:taxon-treatment.--><fig id="F1" position="float" orientation="portrait"><object-id xmlns:xlink="http://www.w3.org/1999/xlink" content-type="doi" xlink:type="simple">10.3897/mycokeys.57.35448.figure1</object-id><object-id xmlns:xlink="http://www.w3.org/1999/xlink" content-type="arpha" xlink:type="simple">0925BBD2B72B54F5AA4645E6ECA48B81</object-id><label>Figure 1.</label><caption><p>Parsimonious tree obtained from a combined analyses of an ITS, <italic>β</italic>-tubulin, calmoudulin and <italic>tef</italic>1 sequence dataset. <abbrev xmlns:xlink="http://www.w3.org/1999/xlink" xlink:title="maximum parsimony" id="ABBRID0E3SBG" xlink:type="simple">MP</abbrev>, <abbrev xmlns:xlink="http://www.w3.org/1999/xlink" xlink:title="maximum likelihood" id="ABBRID0EATBG" xlink:type="simple">ML</abbrev> above 50% and BPP values above 0.90 were placed close to topological nodes and separated by “/”. The bootstrap values below 50% and BPP values below 0.90 were labelled with “-”. The tree is rooted with <italic><tp:taxon-name><tp:taxon-name-part taxon-name-part-type="genus" reg="Valsa">Valsa</tp:taxon-name-part> <tp:taxon-name-part taxon-name-part-type="species" reg="ambiens">ambiens</tp:taxon-name-part></tp:taxon-name></italic> (CFCC89894). The branch of our new <italic><tp:taxon-name><tp:taxon-name-part taxon-name-part-type="genus" reg="Diaporthe">Diaporthe</tp:taxon-name-part></tp:taxon-name></italic> species is in pink.</p></caption><graphic xmlns:xlink="http://www.w3.org/1999/xlink" xlink:href="mycokeys-57-113-g001.jpg" position="float" orientation="portrait" xlink:type="simple" id="oo_328111.jpg"><uri content-type="original_file" xlink:type="simple">https://binary.pensoft.net/fig/328111</uri></graphic></fig></tp:treatment-sec><ref-list><ref id="B13"><mixed-citation xmlns:xlink="http://www.w3.org/1999/xlink" xlink:type="simple"><person-group><name name-style="western"><surname>Gomes</surname><given-names>RR</given-names></name><name name-style="western"><surname>Glienke</surname><given-names>C</given-names></name><name name-style="western"><surname>Videira</surname><given-names>SIR</given-names></name><name name-style="western"><surname>Lombard</surname><given-names>L</given-names></name><name name-style="western"><surname>Groenewald</surname><given-names>JZ</given-names></name><name name-style="western"><surname>Crous</surname><given-names>PW</given-names></name></person-group> (<year>2013</year>) <article-title><italic><tp:taxon-name><tp:taxon-name-part taxon-name-part-type="genus">Diaporthe</tp:taxon-name-part></tp:taxon-name></italic>: a genus of endophytic, saprobic and plant pathogenic fungi.</article-title><source>Persoonia- Molecular Phylogeny and Evolution of <tp:taxon-name><tp:taxon-name-part taxon-name-part-type="kingdom">Fungi</tp:taxon-name-part></tp:taxon-name></source><volume>31</volume>: <fpage>1</fpage>–<lpage>41</lpage>. <ext-link xlink:type="simple" ext-link-type="doi" xlink:href="10.3767/003158513X666844">https://doi.org/10.3767/003158513X666844</ext-link></mixed-citation></ref></ref-list></tp:taxon-treatment>
