# Supplementary material for: Diaporthe species in south-western China
Source: MycoKeys. 2019 Aug 23;57:113–27. doi: 10.3897/mycokeys.57.35448 (PMC6717119; doi:10.3897/mycokeys.57.35448)
Supplement: XML Treatment for Diaporthe osmanthi [file mycokeys.57.35448-treatment2.xml]

<!DOCTYPE tp:taxon-treatment
  PUBLIC "-//TaxonX//DTD Taxonomic Treatment Publishing DTD v0 20100105//EN" "tax-treatment-NSO.dtd">
<tp:taxon-treatment xmlns:tp="http://www.plazi.org/taxpub"><tp:treatment-meta><kwd-group><label>Taxon classification</label><kwd><named-content xmlns:xlink="http://www.w3.org/1999/xlink" content-type="kingdom">Fungi</named-content></kwd><kwd><named-content xmlns:xlink="http://www.w3.org/1999/xlink" content-type="order">Diaporthales</named-content></kwd><kwd><named-content xmlns:xlink="http://www.w3.org/1999/xlink" content-type="family">Diaporthaceae</named-content></kwd></kwd-group><mixed-citation publication-type="journal"><person-group><name><surname>Long</surname><given-names>Hui</given-names></name><name><surname>Zhang</surname><given-names>Qian</given-names></name><name><surname>Hao</surname><given-names>Yuan-Yuan</given-names></name><name><surname>Shao</surname><given-names>Xian-Qiang</given-names></name><name><surname>Wei</surname><given-names>Xiao-Xing</given-names></name><name><surname>Hyde</surname><given-names>Kevin D.</given-names></name><name><surname>Wang</surname><given-names>Yong</given-names></name><name><surname>Zhao</surname><given-names>De-Gang</given-names></name></person-group><article-title><italic><tp:taxon-name><tp:taxon-name-part taxon-name-part-type="genus" reg="Diaporthe">Diaporthe</tp:taxon-name-part></tp:taxon-name></italic> species in south-western China</article-title><source>MycoKeys</source><day>23</day><month>8</month><year>2019</year><volume>57</volume><fpage>113</fpage><lpage>127</lpage><pub-id pub-id-type="doi">10.3897/mycokeys.57.35448</pub-id></mixed-citation></tp:treatment-meta><tp:nomenclature><tp:taxon-name><object-id xmlns:xlink="http://www.w3.org/1999/xlink" content-type="arpha" xlink:type="simple">AB53D9B53F1B5833915C42D14348045C</object-id>
              <tp:taxon-name-part taxon-name-part-type="genus" reg="Diaporthe">Diaporthe</tp:taxon-name-part>
              <tp:taxon-name-part taxon-name-part-type="species" reg="osmanthi">osmanthi</tp:taxon-name-part>
              <object-id xmlns:xlink="http://www.w3.org/1999/xlink" content-type="mycobank" xlink:type="simple">MB829564</object-id>
            </tp:taxon-name><tp:taxon-authority>H. Long, K.D. Hyde &amp; Yong Wang bis</tp:taxon-authority><tp:taxon-status xmlns:xlink="http://www.w3.org/1999/xlink" xlink:type="simple">sp. nov.</tp:taxon-status><xref ref-type="fig" rid="F4">Figure 4</xref></tp:nomenclature><tp:treatment-sec sec-type="diagnosis" id="SECID0EXBAI"><title>Diagnosis.</title><p>Characterised by size of α-conidia and β-conidia.</p></tp:treatment-sec><tp:treatment-sec sec-type="material" id="SECID0E3BAI"><title>Type.</title><p>China, Guangxi province, Nanning City, from leaves of <italic><tp:taxon-name><tp:taxon-name-part taxon-name-part-type="genus" reg="Osmanthus">Osmanthus</tp:taxon-name-part> <tp:taxon-name-part taxon-name-part-type="species" reg="fragrans">fragrans</tp:taxon-name-part></tp:taxon-name></italic>, 20 September, 2016, Y. Wang, <abbrev xmlns:xlink="http://www.w3.org/1999/xlink" content-type="institution" xlink:title="Herbarium of Department of Plant Pathology, Agricultural College, Guizhou University" xlink:type="simple">HGUP</abbrev> 9165, holotype, ex-type living culture <abbrev xmlns:xlink="http://www.w3.org/1999/xlink" content-type="institution" xlink:title="Culture Collection at the Department of Plant Pathology, Agriculture College, Guizhou University, China" id="ABBRID0ENCAI" xlink:type="simple">GUCC</abbrev> 9165.</p></tp:treatment-sec><tp:treatment-sec sec-type="description" id="SECID0ESCAI"><title>Description.</title><p><italic>Colonies</italic> on <abbrev xmlns:xlink="http://www.w3.org/1999/xlink" xlink:title="potato-dextrose agar" id="ABBRID0E1CAI" xlink:type="simple">PDA</abbrev> attaining 9 cm diam. after 10 days; coralloid with feathery branches at margin, adpressed, without aerial mycelium, with numerous irregularly zonated dark stromata, isabelline becoming lighter towards the margin; reverse similar to the surface with zonations more apparent. <italic>Conidiomata</italic> pycnidial and multilocular, scattered, abundant on <abbrev xmlns:xlink="http://www.w3.org/1999/xlink" xlink:title="potato-dextrose agar" id="ABBRID0EADAI" xlink:type="simple">PDA</abbrev> after 3 wks, globose, subglobose or irregular, up to 1–1.5 mm diam., ostiolate, necks absent or up to 1 mm. <italic>Conidiophores</italic> formed from the inner layer of the locular wall, reduced to conidiogenous cells or 1-septate, hyaline to pale yellowish-brown, cylindrical, 20.5–61 × 1–3 μm. <italic>Conidiogenous cells</italic> cylindrical to flexuous, tapered towards apex, hyaline, 10–15 × 1.5–3 μm. <italic>Alpha conidia</italic> abundant, fusiform, narrowed towards the apex and base, apparently biguttulate, hyaline, 5.5–8.5 × 2–3 μm. <italic>Beta conidia</italic> scarce to abundant, flexuous to J-shaped, hyaline, 20–31.5 × 1–2.5 μm. <italic>Perithecia</italic> not seen.</p></tp:treatment-sec><tp:treatment-sec sec-type="habitat" id="SECID0EODAI"><title>Habitat and distribution.</title><p>Isolated from leaves of <italic><tp:taxon-name><tp:taxon-name-part taxon-name-part-type="genus" reg="Osmanthus">Osmanthus</tp:taxon-name-part> <tp:taxon-name-part taxon-name-part-type="species" reg="fragrans">fragrans</tp:taxon-name-part></tp:taxon-name></italic> in China.</p></tp:treatment-sec><tp:treatment-sec sec-type="etymology" id="SECID0E6DAI"><title>Etymology.</title><p>Species epithet <italic><tp:taxon-name><tp:taxon-name-part taxon-name-part-type="genus" reg="Diaporthe"/><tp:taxon-name-part taxon-name-part-type="species" reg="osmanthi">osmanthi</tp:taxon-name-part></tp:taxon-name></italic>, referring to the host, <italic><tp:taxon-name><tp:taxon-name-part taxon-name-part-type="genus" reg="Osmanthus">Osmanthus</tp:taxon-name-part> <tp:taxon-name-part taxon-name-part-type="species" reg="fragrans">fragrans</tp:taxon-name-part></tp:taxon-name></italic> from which our strain was isolated.</p></tp:treatment-sec><tp:treatment-sec sec-type="notes" id="SECID0E1EAI"><title>Notes.</title><p><italic><tp:taxon-name><tp:taxon-name-part taxon-name-part-type="genus" reg="Diaporthe">Diaporthe</tp:taxon-name-part> <tp:taxon-name-part taxon-name-part-type="species" reg="osmanthi">osmanthi</tp:taxon-name-part></tp:taxon-name></italic> (strain GUCC9165) formed an independent lineage, but was also related to <italic><tp:taxon-name><tp:taxon-name-part taxon-name-part-type="genus" reg="Diaporthe">D.</tp:taxon-name-part> <tp:taxon-name-part taxon-name-part-type="species" reg="arecae">arecae</tp:taxon-name-part></tp:taxon-name></italic> and <italic><tp:taxon-name><tp:taxon-name-part taxon-name-part-type="genus" reg="Diaporthe">D.</tp:taxon-name-part> <tp:taxon-name-part taxon-name-part-type="species" reg="hongkongensis">hongkongensis</tp:taxon-name-part></tp:taxon-name></italic> (Figure <xref ref-type="fig" rid="F1">1</xref>). The sequences of <italic>β</italic>-tubulin and <italic>tef</italic>1 included about two-three differences between <italic><tp:taxon-name><tp:taxon-name-part taxon-name-part-type="genus" reg="Diaporthe">D.</tp:taxon-name-part> <tp:taxon-name-part taxon-name-part-type="species" reg="osmanthi">osmanthi</tp:taxon-name-part></tp:taxon-name></italic> (GUCC9165) and <italic><tp:taxon-name><tp:taxon-name-part taxon-name-part-type="genus" reg="Diaporthe">D.</tp:taxon-name-part> <tp:taxon-name-part taxon-name-part-type="species" reg="arecae">arecae</tp:taxon-name-part></tp:taxon-name></italic> (42) and <italic><tp:taxon-name><tp:taxon-name-part taxon-name-part-type="genus" reg="Diaporthe">D.</tp:taxon-name-part> <tp:taxon-name-part taxon-name-part-type="species" reg="hongkongensis">hongkongensis</tp:taxon-name-part></tp:taxon-name></italic> (78) and thus they were different species according to the guidelines of <xref ref-type="bibr" rid="B18">Jeewon and Hyde (2016)</xref>. Additionally, <italic><tp:taxon-name><tp:taxon-name-part taxon-name-part-type="genus" reg="Diaporthe">Diaporthe</tp:taxon-name-part> <tp:taxon-name-part taxon-name-part-type="species" reg="hongkongensis">hongkongensis</tp:taxon-name-part></tp:taxon-name></italic> produced three types of conidia, but <italic><tp:taxon-name><tp:taxon-name-part taxon-name-part-type="genus" reg="Diaporthe">Diaporthe</tp:taxon-name-part> <tp:taxon-name-part taxon-name-part-type="species" reg="osmanthi">osmanthi</tp:taxon-name-part></tp:taxon-name></italic> did not produce γ-conidia. In addition, β-conidia of <italic><tp:taxon-name><tp:taxon-name-part taxon-name-part-type="genus" reg="Diaporthe">D.</tp:taxon-name-part> <tp:taxon-name-part taxon-name-part-type="species" reg="hongkongensis">hongkongensis</tp:taxon-name-part></tp:taxon-name></italic> (18–22 μm) were shorter than those of <italic><tp:taxon-name><tp:taxon-name-part taxon-name-part-type="genus" reg="Diaporthe">Diaporthe</tp:taxon-name-part> <tp:taxon-name-part taxon-name-part-type="species" reg="osmanthi">osmanthi</tp:taxon-name-part></tp:taxon-name></italic> (<xref ref-type="bibr" rid="B13">Gomes et al. 2013</xref>). According to original description <xref ref-type="bibr" rid="B24">Srivastava et al. (1962)</xref>, <italic><tp:taxon-name><tp:taxon-name-part taxon-name-part-type="genus" reg="Diaporthe">D.</tp:taxon-name-part> <tp:taxon-name-part taxon-name-part-type="species" reg="arecae">arecae</tp:taxon-name-part></tp:taxon-name></italic> also produced two types of conidia. The α-conidia (7.2–9.6 × 2.4 μm) were longer than in <italic><tp:taxon-name><tp:taxon-name-part taxon-name-part-type="genus" reg="Diaporthe">Diaporthe</tp:taxon-name-part> <tp:taxon-name-part taxon-name-part-type="species" reg="osmanthi">osmanthi</tp:taxon-name-part></tp:taxon-name></italic>, but its β-conidia (14.4–24 × 1.2 μm) were shorter and their shape also had some differences.</p><fig id="F4" position="float" orientation="portrait"><object-id xmlns:xlink="http://www.w3.org/1999/xlink" content-type="doi" xlink:type="simple">10.3897/mycokeys.57.35448.figure4</object-id><object-id xmlns:xlink="http://www.w3.org/1999/xlink" content-type="arpha" xlink:type="simple">9BFEFCB2A82A5710A2D993B84E4CAB8E</object-id><label>Figure 4.</label><caption><p><italic><tp:taxon-name><tp:taxon-name-part taxon-name-part-type="genus" reg="Diaporthe">Diaporthe</tp:taxon-name-part> <tp:taxon-name-part taxon-name-part-type="species" reg="osmanthi">osmanthi</tp:taxon-name-part></tp:taxon-name></italic> (GUCC9165). <bold>a–b</bold> upper (<bold>a</bold>) and lower (<bold>b</bold>) surface of colony on <abbrev xmlns:xlink="http://www.w3.org/1999/xlink" xlink:title="potato-dextrose agar" id="ABBRID0ERKAI" xlink:type="simple">PDA</abbrev><bold>c–d</bold> conidiomata <bold>e</bold> conidiophores, conidiogenous loci and conidia <bold>f</bold> α-conidia <bold>g</bold> two types of conidia <bold>h</bold> β-conidia. Scale bars: 10 µm (<bold>e, f, g, h</bold>).</p></caption><graphic xmlns:xlink="http://www.w3.org/1999/xlink" xlink:href="mycokeys-57-113-g004.jpg" position="float" orientation="portrait" xlink:type="simple" id="oo_328114.jpg"><uri content-type="original_file" xlink:type="simple">https://binary.pensoft.net/fig/328114</uri></graphic></fig></tp:treatment-sec><tp:treatment-sec><!--Section generated to contain objects referenced in tp:taxon-treatment.--><fig id="F1" position="float" orientation="portrait"><object-id xmlns:xlink="http://www.w3.org/1999/xlink" content-type="doi" xlink:type="simple">10.3897/mycokeys.57.35448.figure1</object-id><object-id xmlns:xlink="http://www.w3.org/1999/xlink" content-type="arpha" xlink:type="simple">0925BBD2B72B54F5AA4645E6ECA48B81</object-id><label>Figure 1.</label><caption><p>Parsimonious tree obtained from a combined analyses of an ITS, <italic>β</italic>-tubulin, calmoudulin and <italic>tef</italic>1 sequence dataset. <abbrev xmlns:xlink="http://www.w3.org/1999/xlink" xlink:title="maximum parsimony" id="ABBRID0E3SBG" xlink:type="simple">MP</abbrev>, <abbrev xmlns:xlink="http://www.w3.org/1999/xlink" xlink:title="maximum likelihood" id="ABBRID0EATBG" xlink:type="simple">ML</abbrev> above 50% and BPP values above 0.90 were placed close to topological nodes and separated by “/”. The bootstrap values below 50% and BPP values below 0.90 were labelled with “-”. The tree is rooted with <italic><tp:taxon-name><tp:taxon-name-part taxon-name-part-type="genus" reg="Valsa">Valsa</tp:taxon-name-part> <tp:taxon-name-part taxon-name-part-type="species" reg="ambiens">ambiens</tp:taxon-name-part></tp:taxon-name></italic> (CFCC89894). The branch of our new <italic><tp:taxon-name><tp:taxon-name-part taxon-name-part-type="genus" reg="Diaporthe">Diaporthe</tp:taxon-name-part></tp:taxon-name></italic> species is in pink.</p></caption><graphic xmlns:xlink="http://www.w3.org/1999/xlink" xlink:href="mycokeys-57-113-g001.jpg" position="float" orientation="portrait" xlink:type="simple" id="oo_328111.jpg"><uri content-type="original_file" xlink:type="simple">https://binary.pensoft.net/fig/328111</uri></graphic></fig></tp:treatment-sec><ref-list><ref id="B18"><mixed-citation xmlns:xlink="http://www.w3.org/1999/xlink" xlink:type="simple"><person-group><name name-style="western"><surname>Jeewon</surname><given-names>R</given-names></name><name name-style="western"><surname>Hyde</surname><given-names>KD</given-names></name></person-group> (<year>2016</year>) <article-title>Establishing species boundaries and new taxa among fungi: recommendations to resolve taxonomic ambiguities.</article-title><source>Mycosphere</source><volume>7</volume>: <fpage>1669</fpage>–<lpage>1677</lpage>. <ext-link xlink:type="simple" ext-link-type="doi" xlink:href="10.5943/mycosphere/7/11/4">https://doi.org/10.5943/mycosphere/7/11/4</ext-link></mixed-citation></ref><ref id="B13"><mixed-citation xmlns:xlink="http://www.w3.org/1999/xlink" xlink:type="simple"><person-group><name name-style="western"><surname>Gomes</surname><given-names>RR</given-names></name><name name-style="western"><surname>Glienke</surname><given-names>C</given-names></name><name name-style="western"><surname>Videira</surname><given-names>SIR</given-names></name><name name-style="western"><surname>Lombard</surname><given-names>L</given-names></name><name name-style="western"><surname>Groenewald</surname><given-names>JZ</given-names></name><name name-style="western"><surname>Crous</surname><given-names>PW</given-names></name></person-group> (<year>2013</year>) <article-title><italic><tp:taxon-name><tp:taxon-name-part taxon-name-part-type="genus">Diaporthe</tp:taxon-name-part></tp:taxon-name></italic>: a genus of endophytic, saprobic and plant pathogenic fungi.</article-title><source>Persoonia- Molecular Phylogeny and Evolution of <tp:taxon-name><tp:taxon-name-part taxon-name-part-type="kingdom">Fungi</tp:taxon-name-part></tp:taxon-name></source><volume>31</volume>: <fpage>1</fpage>–<lpage>41</lpage>. <ext-link xlink:type="simple" ext-link-type="doi" xlink:href="10.3767/003158513X666844">https://doi.org/10.3767/003158513X666844</ext-link></mixed-citation></ref><ref id="B24"><mixed-citation xmlns:xlink="http://www.w3.org/1999/xlink" xlink:type="simple"><person-group><name name-style="western"><surname>Srivastava</surname><given-names>HC</given-names></name><name name-style="western"><surname>Zakia</surname><given-names>B</given-names></name><name name-style="western"><surname>Govindarajan</surname><given-names>VS</given-names></name></person-group> (<year>1962</year>) <article-title>Fruit rot of areca nut caused by a new fungus.</article-title><source>Mycologia</source><volume>54</volume>: <fpage>5</fpage>–<lpage>11</lpage>. <ext-link xlink:type="simple" ext-link-type="doi" xlink:href="10.1080/00275514.1962.12024974">https://doi.org/10.1080/00275514.1962.12024974</ext-link></mixed-citation></ref></ref-list></tp:taxon-treatment>
