# Supplementary material for: Diaporthe species in south-western China
Source: MycoKeys. 2019 Aug 23;57:113–27. doi: 10.3897/mycokeys.57.35448 (PMC6717119; doi:10.3897/mycokeys.57.35448)
Supplement: XML Treatment for Diaporthe longicicola [file mycokeys.57.35448-treatment3.xml]

<!DOCTYPE tp:taxon-treatment
  PUBLIC "-//TaxonX//DTD Taxonomic Treatment Publishing DTD v0 20100105//EN" "tax-treatment-NSO.dtd">
<tp:taxon-treatment xmlns:tp="http://www.plazi.org/taxpub"><tp:treatment-meta><kwd-group><label>Taxon classification</label><kwd><named-content xmlns:xlink="http://www.w3.org/1999/xlink" content-type="kingdom">Fungi</named-content></kwd><kwd><named-content xmlns:xlink="http://www.w3.org/1999/xlink" content-type="order">Diaporthales</named-content></kwd><kwd><named-content xmlns:xlink="http://www.w3.org/1999/xlink" content-type="family">Diaporthaceae</named-content></kwd></kwd-group><mixed-citation publication-type="journal"><person-group><name><surname>Long</surname><given-names>Hui</given-names></name><name><surname>Zhang</surname><given-names>Qian</given-names></name><name><surname>Hao</surname><given-names>Yuan-Yuan</given-names></name><name><surname>Shao</surname><given-names>Xian-Qiang</given-names></name><name><surname>Wei</surname><given-names>Xiao-Xing</given-names></name><name><surname>Hyde</surname><given-names>Kevin D.</given-names></name><name><surname>Wang</surname><given-names>Yong</given-names></name><name><surname>Zhao</surname><given-names>De-Gang</given-names></name></person-group><article-title><italic><tp:taxon-name><tp:taxon-name-part taxon-name-part-type="genus" reg="Diaporthe">Diaporthe</tp:taxon-name-part></tp:taxon-name></italic> species in south-western China</article-title><source>MycoKeys</source><day>23</day><month>8</month><year>2019</year><volume>57</volume><fpage>113</fpage><lpage>127</lpage><pub-id pub-id-type="doi">10.3897/mycokeys.57.35448</pub-id></mixed-citation></tp:treatment-meta><tp:nomenclature><tp:taxon-name><object-id xmlns:xlink="http://www.w3.org/1999/xlink" content-type="arpha" xlink:type="simple">6147DDC1497558DB8A559F58761A6EC6</object-id>
              <tp:taxon-name-part taxon-name-part-type="genus" reg="Diaporthe">Diaporthe</tp:taxon-name-part>
              <tp:taxon-name-part taxon-name-part-type="species" reg="longicicola">longicicola</tp:taxon-name-part>
            </tp:taxon-name><tp:taxon-authority>Y.H. Gao &amp; L. Cai, Fungal Biology 119(5): 303 (2015)</tp:taxon-authority><xref ref-type="fig" rid="F5">Figure 5</xref></tp:nomenclature><tp:treatment-sec sec-type="description" id="SECID0EOMAI"><title>Description.</title><p><italic>Colonies</italic> on <abbrev xmlns:xlink="http://www.w3.org/1999/xlink" xlink:title="potato-dextrose agar" id="ABBRID0EWMAI" xlink:type="simple">PDA</abbrev> attaining 9 cm diam. in 10 days; coralloid with feathery branches at margin, adpressed, without aerial mycelium, without numerous irregularly zonated dark stromata, isabelline becoming lighter towards the margin; reverse similar to the surface with zonations more apparent. <italic>Conidiomata</italic> pycnidial and multilocular, scattered, abundant on <abbrev xmlns:xlink="http://www.w3.org/1999/xlink" xlink:title="potato-dextrose agar" id="ABBRID0E3MAI" xlink:type="simple">PDA</abbrev> after 20 d, subglobose or irregular, 1.5–1.8 mm diam., ostiolate and up to 1 mm long. <italic>Conidiophores</italic> formed from the inner layer of the locular wall, densely aggregated, hyaline to pale yellowish-brown, cylindrical, tapering towards the apex, 15–25 × 1.5–2 μm. <italic>Alpha conidia</italic> abundant, ellipsoid to fusiform, apparently biguttulate, hyaline, 6–9 × 2–3 μm. <italic>Beta conidia</italic> scarce to abundant, flexuous to J-shaped, hyaline, 25.5–35.5 × 1–2.5 μm.</p></tp:treatment-sec><tp:treatment-sec sec-type="habitat" id="SECID0EGNAI"><title>Habitat and distribution.</title><p>Isolated from leaves of <italic><tp:taxon-name><tp:taxon-name-part taxon-name-part-type="genus" reg="Camellia">Camellia</tp:taxon-name-part> <tp:taxon-name-part taxon-name-part-type="species" reg="sinensis">sinensis</tp:taxon-name-part></tp:taxon-name></italic> in Duyun, Guizhou Province, China</p></tp:treatment-sec><tp:treatment-sec sec-type="notes" id="SECID0EXNAI"><title>Notes.</title><p>Phylogenetic analyses (Figures <xref ref-type="fig" rid="F1">1</xref>, <xref ref-type="fig" rid="F2">2</xref>) indicated that <abbrev xmlns:xlink="http://www.w3.org/1999/xlink" content-type="institution" xlink:title="Culture Collection at the Department of Plant Pathology, Agriculture College, Guizhou University, China" id="ABBRID0EFOAI" xlink:type="simple">GUCC</abbrev> 9146 has a close relationship with <italic><tp:taxon-name><tp:taxon-name-part taxon-name-part-type="genus" reg="Diaporthe">D.</tp:taxon-name-part> <tp:taxon-name-part taxon-name-part-type="species" reg="longicicola">longicicola</tp:taxon-name-part></tp:taxon-name></italic>, <italic><tp:taxon-name><tp:taxon-name-part taxon-name-part-type="genus" reg="Diaporthe">D.</tp:taxon-name-part> <tp:taxon-name-part taxon-name-part-type="species" reg="rosicola">rosicola</tp:taxon-name-part></tp:taxon-name></italic>, <italic><tp:taxon-name><tp:taxon-name-part taxon-name-part-type="genus" reg="Diaporthe">D.</tp:taxon-name-part> <tp:taxon-name-part taxon-name-part-type="species" reg="eres">eres</tp:taxon-name-part></tp:taxon-name></italic> and <italic><tp:taxon-name><tp:taxon-name-part taxon-name-part-type="genus" reg="Diaporthe">D.</tp:taxon-name-part> <tp:taxon-name-part taxon-name-part-type="species" reg="cotoneastri">cotoneastri</tp:taxon-name-part></tp:taxon-name></italic>. Morphological comparison indicated that this strain was most similar to <italic><tp:taxon-name><tp:taxon-name-part taxon-name-part-type="genus" reg="Diaporthe">D.</tp:taxon-name-part> <tp:taxon-name-part taxon-name-part-type="species" reg="longicicola">longicicola</tp:taxon-name-part></tp:taxon-name></italic> but not a related species by the width of alpha conidia and length of beta conidia (<xref ref-type="bibr" rid="B29">Udayanga et al. 2014</xref>; <xref ref-type="bibr" rid="B9">Gao et al. 2015</xref>).</p><fig id="F5" position="float" orientation="portrait"><object-id xmlns:xlink="http://www.w3.org/1999/xlink" content-type="doi" xlink:type="simple">10.3897/mycokeys.57.35448.figure5</object-id><object-id xmlns:xlink="http://www.w3.org/1999/xlink" content-type="arpha" xlink:type="simple">3272C45B46435B1A8A6135F731364A1F</object-id><label>Figure 5.</label><caption><p><italic><tp:taxon-name><tp:taxon-name-part taxon-name-part-type="genus" reg="Diaporthe">Diaporthe</tp:taxon-name-part> <tp:taxon-name-part taxon-name-part-type="species" reg="longicicola">longicicola</tp:taxon-name-part></tp:taxon-name></italic> (GUCC9146). <bold>a–b</bold> upper (<bold>a</bold>) and lower (<bold>b</bold>) surface of colony on <abbrev xmlns:xlink="http://www.w3.org/1999/xlink" xlink:title="potato-dextrose agar" id="ABBRID0ECRAI" xlink:type="simple">PDA</abbrev><bold>c–d</bold> conidiomata <bold>e</bold> two types of conidia <bold>f</bold> conidiophores, conidiogenous loci and conidia <bold>g</bold> α-conidia <bold>h</bold> β-conidia. Scale bars: 10 µm (<bold>e, f, g, h</bold>).</p></caption><graphic xmlns:xlink="http://www.w3.org/1999/xlink" xlink:href="mycokeys-57-113-g005.jpg" position="float" orientation="portrait" xlink:type="simple" id="oo_328115.jpg"><uri content-type="original_file" xlink:type="simple">https://binary.pensoft.net/fig/328115</uri></graphic></fig></tp:treatment-sec><tp:treatment-sec><!--Section generated to contain objects referenced in tp:taxon-treatment.--><fig id="F1" position="float" orientation="portrait"><object-id xmlns:xlink="http://www.w3.org/1999/xlink" content-type="doi" xlink:type="simple">10.3897/mycokeys.57.35448.figure1</object-id><object-id xmlns:xlink="http://www.w3.org/1999/xlink" content-type="arpha" xlink:type="simple">0925BBD2B72B54F5AA4645E6ECA48B81</object-id><label>Figure 1.</label><caption><p>Parsimonious tree obtained from a combined analyses of an ITS, <italic>β</italic>-tubulin, calmoudulin and <italic>tef</italic>1 sequence dataset. <abbrev xmlns:xlink="http://www.w3.org/1999/xlink" xlink:title="maximum parsimony" id="ABBRID0E3SBG" xlink:type="simple">MP</abbrev>, <abbrev xmlns:xlink="http://www.w3.org/1999/xlink" xlink:title="maximum likelihood" id="ABBRID0EATBG" xlink:type="simple">ML</abbrev> above 50% and BPP values above 0.90 were placed close to topological nodes and separated by “/”. The bootstrap values below 50% and BPP values below 0.90 were labelled with “-”. The tree is rooted with <italic><tp:taxon-name><tp:taxon-name-part taxon-name-part-type="genus" reg="Valsa">Valsa</tp:taxon-name-part> <tp:taxon-name-part taxon-name-part-type="species" reg="ambiens">ambiens</tp:taxon-name-part></tp:taxon-name></italic> (CFCC89894). The branch of our new <italic><tp:taxon-name><tp:taxon-name-part taxon-name-part-type="genus" reg="Diaporthe">Diaporthe</tp:taxon-name-part></tp:taxon-name></italic> species is in pink.</p></caption><graphic xmlns:xlink="http://www.w3.org/1999/xlink" xlink:href="mycokeys-57-113-g001.jpg" position="float" orientation="portrait" xlink:type="simple" id="oo_328111.jpg"><uri content-type="original_file" xlink:type="simple">https://binary.pensoft.net/fig/328111</uri></graphic></fig><fig id="F2" position="float" orientation="portrait"><object-id xmlns:xlink="http://www.w3.org/1999/xlink" content-type="doi" xlink:type="simple">10.3897/mycokeys.57.35448.figure2</object-id><object-id xmlns:xlink="http://www.w3.org/1999/xlink" content-type="arpha" xlink:type="simple">0FB60D021E1153098BF0DC79DD8BBE8B</object-id><label>Figure 2.</label><caption><p>Parsimonious tree obtained from a combined analyses of a <italic>β</italic>-tubulin and <italic>tef</italic>1 sequence dataset (<abbrev xmlns:xlink="http://www.w3.org/1999/xlink" xlink:title="Tree Length" id="ABBRID0EHUBG" xlink:type="simple">TL</abbrev> = 265, <abbrev xmlns:xlink="http://www.w3.org/1999/xlink" xlink:title="Consistency Indices" id="ABBRID0ELUBG" xlink:type="simple">CI</abbrev> = 0.89, <abbrev xmlns:xlink="http://www.w3.org/1999/xlink" xlink:title="Retention Indices" id="ABBRID0EPUBG" xlink:type="simple">RI</abbrev> = 0.76, <abbrev xmlns:xlink="http://www.w3.org/1999/xlink" xlink:title="Rescaled Consistency Indices" id="ABBRID0ETUBG" xlink:type="simple">RC</abbrev> = 0.68 and <abbrev xmlns:xlink="http://www.w3.org/1999/xlink" xlink:title="Homoplasy Index" id="ABBRID0EXUBG" xlink:type="simple">HI</abbrev> = 0.11). <abbrev xmlns:xlink="http://www.w3.org/1999/xlink" xlink:title="maximum parsimony" id="ABBRID0E2UBG" xlink:type="simple">MP</abbrev>, <abbrev xmlns:xlink="http://www.w3.org/1999/xlink" xlink:title="maximum likelihood" id="ABBRID0E6UBG" xlink:type="simple">ML</abbrev> above 50% and BPP values above 0.90 were placed close to topological nodes and separated by “/”. The bootstrap values below 50% and BPP values below 0.90 were labelled with “-”. The tree is rooted with <italic><tp:taxon-name><tp:taxon-name-part taxon-name-part-type="genus" reg="Diaporthe">Diaporthe</tp:taxon-name-part> <tp:taxon-name-part taxon-name-part-type="species" reg="decedens">decedens</tp:taxon-name-part></tp:taxon-name></italic> (CBS 109772).</p></caption><graphic xmlns:xlink="http://www.w3.org/1999/xlink" xlink:href="mycokeys-57-113-g002.jpg" position="float" orientation="portrait" xlink:type="simple" id="oo_328112.jpg"><uri content-type="original_file" xlink:type="simple">https://binary.pensoft.net/fig/328112</uri></graphic></fig></tp:treatment-sec><ref-list><ref id="B29"><mixed-citation xmlns:xlink="http://www.w3.org/1999/xlink" xlink:type="simple"><person-group><name name-style="western"><surname>Udayanga</surname><given-names>D</given-names></name><name name-style="western"><surname>Castlebury</surname><given-names>LA</given-names></name><name name-style="western"><surname>Rossman</surname><given-names>AY</given-names></name><name name-style="western"><surname>Chukeatirote</surname><given-names>E</given-names></name><name name-style="western"><surname>Hyde</surname><given-names>KD</given-names></name></person-group> (<year>2014</year>) <article-title>Insights into the genus <italic><tp:taxon-name><tp:taxon-name-part taxon-name-part-type="genus">Diaporthe</tp:taxon-name-part></tp:taxon-name></italic>: phylogenetic species delimitation in the <italic><tp:taxon-name><tp:taxon-name-part taxon-name-part-type="genus">D.</tp:taxon-name-part> <tp:taxon-name-part taxon-name-part-type="species">eres</tp:taxon-name-part></tp:taxon-name></italic> species complex.</article-title><source>Fungal Diversity</source><volume>67</volume>: <fpage>203</fpage>–<lpage>229</lpage>. <ext-link xlink:type="simple" ext-link-type="doi" xlink:href="10.1007/s13225-014-0297-2">https://doi.org/10.1007/s13225-014-0297-2</ext-link></mixed-citation></ref><ref id="B9"><mixed-citation xmlns:xlink="http://www.w3.org/1999/xlink" xlink:type="simple"><person-group><name name-style="western"><surname>Gao</surname><given-names>YH</given-names></name><name name-style="western"><surname>Su</surname><given-names>YY</given-names></name><name name-style="western"><surname>Sun</surname><given-names>W</given-names></name></person-group> (<year>2015</year>) <article-title><italic><tp:taxon-name><tp:taxon-name-part taxon-name-part-type="genus">Diaporthe</tp:taxon-name-part></tp:taxon-name></italic> species occurring on <italic><tp:taxon-name><tp:taxon-name-part taxon-name-part-type="genus">Lithocarpus</tp:taxon-name-part> <tp:taxon-name-part taxon-name-part-type="species">glabra</tp:taxon-name-part></tp:taxon-name></italic> in China, with descriptions of five new species.</article-title><source>Fungal Biology</source><volume>119</volume>: <fpage>295</fpage>–<lpage>309</lpage>. <ext-link xlink:type="simple" ext-link-type="doi" xlink:href="10.1016/j.funbio.2014.06.006">https://doi.org/10.1016/j.funbio.2014.06.006</ext-link></mixed-citation></ref></ref-list></tp:taxon-treatment>
